# Supplementary material for: Effect of Ursolic and Oleanolic Acids on Lipid Membranes: Studies on MRSA and Models of Membranes
Source: Antibiotics (Basel). 2021 Nov 11;10(11):1381. doi: 10.3390/antibiotics10111381 (PMC8615140; doi:10.3390/antibiotics10111381)
Supplement: Supplementary file 1 [file antibiotics-10-01381-s001.zip]

Archive with 1 entries (1 files):
- antibiotics-1435615-supplementary.pdf
